# Supplementary material for: Characterization of the Expression of Angiogenic Factors in Cutaneous Squamous Cell Carcinoma of Domestic Cats
Source: Vet Sci. 2022 Jul 21;9(7):375. doi: 10.3390/vetsci9070375 (PMC9351683; doi:10.3390/vetsci9070375)
Supplement: Supplementary file 1 [file vetsci-09-00375-s001.zip]

Archive with 1 entries (1 files):
- vetsci-1817279_Supplemental_Table_S1.pdf
